# Supplementary material for: Molecular characterization and antimicrobial susceptibility for 62 isolates of Bordetella pertussis from children
Source: Front Microbiol. 2024 Dec 11;15:1498638. doi: 10.3389/fmicb.2024.1498638 (PMC11668733; doi:10.3389/fmicb.2024.1498638)
Supplement: Supplementary file 1 [file Table_1.XLSX]

## Sheet: Sheet1
Appendix 1 Table. The BP genomes covered 28 countries from 8 geographic areas in this study
Genome accession number	Country	Region	Reference/data source
CS（ CP086368.1）	China: BeiJing	Eastern Asia	NCBI GenBank
DRR342996	China: Taiwan	Eastern Asia	Koide et al. Journal of Global Antimicrobial Resistance, 2022
DRR342997	China: Taiwan	Eastern Asia	Koide et al. Journal of Global Antimicrobial Resistance, 2022
ERR1775277	Iran	Southern Asia	NCBI Sequence Read Archive
ERR1775278	Iran	Southern Asia	NCBI Sequence Read Archive
GCA_000662235.1	USA	US/Canada	NCBI GenBank
GCA_001187405.1	Italy	Europe	NCBI GenBank
GCA_001191795.1	Netherlands	Europe	NCBI GenBank
GCA_001192455.1	Netherlands	Europe	NCBI GenBank
GCA_001192535.1	Kenya	Africa	NCBI GenBank
GCA_001193455.1	USA	US/Canada	NCBI GenBank
GCA_001193515.1	USA	US/Canada	NCBI GenBank
GCA_001193935.1	Finland	Europe	NCBI GenBank
GCA_001194095.1	USA	US/Canada	NCBI GenBank
GCA_001194225.1	Japan	Eastern Asia	NCBI GenBank
GCA_001194565.1	Japan	Eastern Asia	NCBI GenBank
GCA_001194605.1	Netherlands	Europe	NCBI GenBank
GCA_001194985.1	Italy	Europe	NCBI GenBank
GCA_001195245.1	Sweden	Europe	NCBI GenBank
GCA_001195625.1	Netherlands	Europe	NCBI GenBank
GCA_001195885.1	Finland	Europe	NCBI GenBank
GCA_001196005.1	Netherlands	Europe	NCBI GenBank
GCA_001196085.1	USA	US/Canada	NCBI GenBank
GCA_001196395.1	Netherlands	Europe	NCBI GenBank
GCA_001196455.1	USA	US/Canada	NCBI GenBank
GCA_001196575.1	France	Europe	NCBI GenBank
GCA_001196855.1	Argentina	Latin America	NCBI GenBank
GCA_001196995.1	USA	US/Canada	NCBI GenBank
GCA_001197455.1	Italy	Europe	NCBI GenBank
GCA_001197495.1	Sweden	Europe	NCBI GenBank
GCA_001197815.1	Netherlands	Europe	NCBI GenBank
GCA_001198095.1	USA	US/Canada	NCBI GenBank
GCA_001198815.1	Finland	Europe	NCBI GenBank
GCA_001199115.1	USA	US/Canada	NCBI GenBank
GCA_001199415.1	USA	US/Canada	NCBI GenBank
GCA_001199955.1	Russia	Europe	NCBI GenBank
GCA_001200055.1	Sweden	Europe	NCBI GenBank
GCA_001200095.1	China: Taiwan	Eastern Asia	NCBI GenBank
GCA_001200175.1	Denmark	Europe	NCBI GenBank
GCA_001200315.1	USA	US/Canada	NCBI GenBank
GCA_001200435.1	USA	US/Canada	NCBI GenBank
GCA_001200475.1	Argentina	Latin America	NCBI GenBank
GCA_001200675.1	Italy	Europe	NCBI GenBank
GCA_001200735.1	China: Taiwan	Eastern Asia	NCBI GenBank
GCA_001201155.1	Argentina	Latin America	NCBI GenBank
GCA_001201315.1	Sweden	Europe	NCBI GenBank
GCA_001201375.1	China: Taiwan	Eastern Asia	NCBI GenBank
GCA_001201395.1	Denmark	Europe	NCBI GenBank
GCA_001201995.1	Canada	US/Canada	NCBI GenBank
GCA_001202375.1	Japan	Eastern Asia	NCBI GenBank
GCA_001202455.1	Argentina	Latin America	NCBI GenBank
GCA_001202495.1	Japan	Eastern Asia	NCBI GenBank
GCA_001202575.1	France	Europe	NCBI GenBank
GCA_001202695.1	Netherlands	Europe	NCBI GenBank
GCA_001202875.1	Denmark	Europe	NCBI GenBank
GCA_001204435.1	China: HongKong	Eastern Asia	NCBI GenBank
GCA_001205255.1	France	Europe	NCBI GenBank
GCA_001205275.1	Netherlands	Europe	NCBI GenBank
GCA_001205915.1	Japan	Eastern Asia	NCBI GenBank
GCA_001206235.1	Denmark	Europe	NCBI GenBank
GCA_001206335.1	China	Eastern Asia	NCBI GenBank
GCA_001206615.1	Sweden	Europe	NCBI GenBank
GCA_001206935.1	France	Europe	NCBI GenBank
GCA_001207095.1	Japan	Eastern Asia	NCBI GenBank
GCA_001207655.1	Canada	US/Canada	NCBI GenBank
GCA_001207695.1	Italy	Europe	NCBI GenBank
GCA_001207905.1	Italy	Europe	NCBI GenBank
GCA_001208005.1	Denmark	Europe	NCBI GenBank
GCA_001208185.1	Kenya	Africa	NCBI GenBank
GCA_001208205.1	Italy	Europe	NCBI GenBank
GCA_001208285.1	USA	US/Canada	NCBI GenBank
GCA_001209065.1	China: Taiwan	Eastern Asia	NCBI GenBank
GCA_001209245.1	USA	US/Canada	NCBI GenBank
GCA_001209845.1	Italy	Europe	NCBI GenBank
GCA_001209985.1	Kenya	Africa	NCBI GenBank
GCA_001210045.1	USA	US/Canada	NCBI GenBank
GCA_001210145.1	Finland	Europe	NCBI GenBank
GCA_001210765.1	Finland	Europe	NCBI GenBank
GCA_001210865.1	Netherlands	Europe	NCBI GenBank
GCA_001211005.1	China: Taiwan	Eastern Asia	NCBI GenBank
GCA_001211225.1	USA	US/Canada	NCBI GenBank
GCA_001211645.1	Poland	Europe	NCBI GenBank
GCA_001211785.1	Netherlands	Europe	NCBI GenBank
GCA_001211805.1	USA	US/Canada	NCBI GenBank
GCA_001211905.1	USA	US/Canada	NCBI GenBank
GCA_001211945.1	Japan	Eastern Asia	NCBI GenBank
GCA_001211985.1	China: Taiwan	Eastern Asia	NCBI GenBank
GCA_001212285.1	Finland	Europe	NCBI GenBank
GCA_001212485.1	Poland	Europe	NCBI GenBank
GCA_001212505.1	Sweden	Europe	NCBI GenBank
GCA_001212525.1	France	Europe	NCBI GenBank
GCA_001212625.1	Netherlands	Europe	NCBI GenBank
GCA_001212645.1	USA	US/Canada	NCBI GenBank
GCA_001307525.1	France	Europe	NCBI GenBank
GCA_001307565.1	France	Europe	NCBI GenBank
GCA_001307585.1	Netherlands	Europe	NCBI GenBank
GCA_001307605.1	Netherlands	Europe	NCBI GenBank
GCA_001307625.1	Netherlands	Europe	NCBI GenBank
GCA_001307665.1	Sweden	Europe	NCBI GenBank
GCA_001307685.1	Netherlands	Europe	NCBI GenBank
GCA_001307705.1	Norway	Europe	NCBI GenBank
GCA_001307725.1	Netherlands	Europe	NCBI GenBank
GCA_001319225.1	Poland	Europe	NCBI GenBank
GCA_001319245.1	Poland	Europe	NCBI GenBank
GCA_001319265.1	Poland	Europe	NCBI GenBank
GCA_001319285.1	Poland	Europe	NCBI GenBank
GCA_001330995.1	Netherlands	Europe	NCBI GenBank
GCA_001331035.1	China: HongKong	Eastern Asia	NCBI GenBank
GCA_001331055.1	Poland	Europe	NCBI GenBank
GCA_001331135.1	Russia	Europe	NCBI GenBank
GCA_001331155.1	Kenya	Africa	NCBI GenBank
GCA_001331175.1	Kenya	Africa	NCBI GenBank
GCA_001331215.1	Kenya	Africa	NCBI GenBank
GCA_001331235.1	USA	US/Canada	NCBI GenBank
GCA_001331255.1	Kenya	Africa	NCBI GenBank
GCA_001331275.1	Kenya	Africa	NCBI GenBank
GCA_001331295.1	China: HongKong	Eastern Asia	NCBI GenBank
GCA_001331335.1	China: HongKong	Eastern Asia	NCBI GenBank
GCA_001331355.1	Kenya	Africa	NCBI GenBank
GCA_001331375.1	Argentina	Latin America	NCBI GenBank
GCA_001331395.1	Finland	Europe	NCBI GenBank
GCA_001331435.1	Finland	Europe	NCBI GenBank
GCA_001331475.1	Argentina	Latin America	NCBI GenBank
GCA_001331495.1	Italy	Europe	NCBI GenBank
GCA_001331515.1	Italy	Europe	NCBI GenBank
GCA_001331535.1	Italy	Europe	NCBI GenBank
GCA_001331555.1	Finland	Europe	NCBI GenBank
GCA_001331575.1	Finland	Europe	NCBI GenBank
GCA_001331595.1	Finland	Europe	NCBI GenBank
GCA_001331615.1	Finland	Europe	NCBI GenBank
GCA_001331655.1	Denmark	Europe	NCBI GenBank
GCA_001331675.1	Denmark	Europe	NCBI GenBank
GCA_001331695.1	Finland	Europe	NCBI GenBank
GCA_001331715.1	Denmark	Europe	NCBI GenBank
GCA_001331735.1	China: Taiwan	Eastern Asia	NCBI GenBank
GCA_001331775.1	USA	US/Canada	NCBI GenBank
GCA_001331795.1	USA	US/Canada	NCBI GenBank
GCA_001331815.1	USA	US/Canada	NCBI GenBank
GCA_001331835.1	Finland	Europe	NCBI GenBank
GCA_001331855.1	China	Eastern Asia	NCBI GenBank
GCA_001331875.1	USA	US/Canada	NCBI GenBank
GCA_001331895.1	USA	US/Canada	NCBI GenBank
GCA_001331915.1	Argentina	Latin America	NCBI GenBank
GCA_001331955.1	Canada	US/Canada	NCBI GenBank
GCA_001331975.1	Denmark	Europe	NCBI GenBank
GCA_001331995.1	Canada	US/Canada	NCBI GenBank
GCA_001332195.1	Sweden	Europe	NCBI GenBank
GCA_001332215.1	Sweden	Europe	NCBI GenBank
GCA_001332255.1	Sweden	Europe	NCBI GenBank
GCA_001332275.1	Sweden	Europe	NCBI GenBank
GCA_001332295.1	Sweden	Europe	NCBI GenBank
GCA_001332315.1	United_Kingdom	Europe	NCBI GenBank
GCA_001332335.1	Sweden	Europe	NCBI GenBank
GCA_001332375.1	United_Kingdom	Europe	NCBI GenBank
GCA_001332435.1	Sweden	Europe	NCBI GenBank
GCA_001332455.1	Sweden	Europe	NCBI GenBank
GCA_001332475.1	Sweden	Europe	NCBI GenBank
GCA_001332515.1	Sweden	Europe	NCBI GenBank
GCA_001332535.1	Netherlands	Europe	NCBI GenBank
GCA_001332555.1	Netherlands	Europe	NCBI GenBank
GCA_001332595.1	France	Europe	NCBI GenBank
GCA_001332615.1	France	Europe	NCBI GenBank
GCA_001332675.1	United_Kingdom	Europe	NCBI GenBank
GCA_001332715.1	France	Europe	NCBI GenBank
GCA_001332735.1	France	Europe	NCBI GenBank
GCA_001332755.1	United_Kingdom	Europe	NCBI GenBank
GCA_001332795.1	United_Kingdom	Europe	NCBI GenBank
GCA_001332835.1	United_Kingdom	Europe	NCBI GenBank
GCA_001332875.1	United_Kingdom	Europe	NCBI GenBank
GCA_001333035.1	China: Taiwan	Eastern Asia	NCBI GenBank
GCA_001333055.1	Japan	Eastern Asia	NCBI GenBank
GCA_001333075.1	Italy	Europe	NCBI GenBank
GCA_001333115.1	China: Taiwan	Eastern Asia	NCBI GenBank
GCA_001333155.1	China: Taiwan	Eastern Asia	NCBI GenBank
GCA_001333235.1	United_Kingdom	Europe	NCBI GenBank
GCA_001333255.1	United_Kingdom	Europe	NCBI GenBank
GCA_001333295.1	United_Kingdom	Europe	NCBI GenBank
GCA_001333315.1	United_Kingdom	Europe	NCBI GenBank
GCA_001333335.1	United_Kingdom	Europe	NCBI GenBank
GCA_001333415.1	United_Kingdom	Europe	NCBI GenBank
GCA_001333495.1	Argentina	Latin America	NCBI GenBank
GCA_001333535.1	Japan	Eastern Asia	NCBI GenBank
GCA_001333555.1	Japan	Eastern Asia	NCBI GenBank
GCA_001333575.1	Japan	Eastern Asia	NCBI GenBank
GCA_001333595.1	Japan	Eastern Asia	NCBI GenBank
GCA_001333615.1	Japan	Eastern Asia	NCBI GenBank
GCA_001333635.1	Italy	Europe	NCBI GenBank
GCA_001333655.1	Italy	Europe	NCBI GenBank
GCA_001333755.1	Netherlands	Europe	NCBI GenBank
GCA_001333855.1	Argentina	Latin America	NCBI GenBank
GCA_001333875.1	Argentina	Latin America	NCBI GenBank
GCA_001333895.1	Argentina	Latin America	NCBI GenBank
GCA_001509895.1	France	Europe	NCBI GenBank
GCA_001605275.1	China	Eastern Asia	NCBI GenBank
GCA_001605295.1	Japan	Eastern Asia	NCBI GenBank
GCA_001988055.1	United_Kingdom	Europe	NCBI GenBank
GCA_002021795.1	Japan	Eastern Asia	NCBI GenBank
GCA_002083095.2	Japan	Eastern Asia	NCBI GenBank
GCA_002285975.1	United_Kingdom	Europe	NCBI GenBank
GCA_002406825.1	Mexico	Latin America	NCBI GenBank
GCA_002406835.1	Mexico	Latin America	NCBI GenBank
GCA_002406865.1	Mexico	Latin America	NCBI GenBank
GCA_002406875.1	Mexico	Latin America	NCBI GenBank
GCA_003355025.1	United_Kingdom	Europe	NCBI GenBank
GCA_003355045.1	United_Kingdom	Europe	NCBI GenBank
GCA_003355065.1	United_Kingdom	Europe	NCBI GenBank
GCA_003355085.1	United_Kingdom	Europe	NCBI GenBank
GCA_003367275.1	United_Kingdom	Europe	NCBI GenBank
GCA_003431345.1	Japan	Eastern Asia	NCBI GenBank
GCA_004634705.1	Guatemala	Latin America	NCBI GenBank
GCA_004634725.1	Guatemala	Latin America	NCBI GenBank
GCA_004634745.1	Guatemala	Latin America	NCBI GenBank
GCA_004634885.1	Guatemala	Latin America	NCBI GenBank
GCA_004635385.1	United_Kingdom	Europe	NCBI GenBank
GCA_004636965.1	Haiti	Latin America	NCBI GenBank
GCA_004794255.1	United_Kingdom	Europe	NCBI GenBank
GCA_004794295.1	Japan	Eastern Asia	NCBI GenBank
GCA_008330005.1	China	Eastern Asia	NCBI GenBank
GCA_014856975.1	China	Eastern Asia	NCBI GenBank
GCA_017357205.1	Australia	Oceanica	NCBI GenBank
GCA_019974435.1	Japan	Eastern Asia	NCBI GenBank
GCA_020536205.1	Brazil	Latin America	NCBI GenBank
GCA_020622445.1	Brazil	Latin America	NCBI GenBank
GCA_020622465.1	Brazil	Latin America	NCBI GenBank
GCA_020622475.1	Brazil	Latin America	NCBI GenBank
GCA_020622525.1	Brazil	Latin America	NCBI GenBank
GCA_020735885.1	Germany	Europe	NCBI GenBank
GCA_023101445.1	China	Eastern Asia	NCBI GenBank
GCA_023101465.1	China	Eastern Asia	NCBI GenBank
GCA_023612135.1	China	Eastern Asia	NCBI GenBank
GCA_030644685.1	India	South Asia	NCBI GenBank
GCA_030644705.1	India	South Asia	NCBI GenBank
GCA_032274205.1	South Africa	Africa	NCBI GenBank
GCA_032276425.1	South Africa	Africa	NCBI GenBank
GCA_032278065.1	South Africa	Africa	NCBI GenBank
GCA_032278865.1	South Africa	Africa	NCBI GenBank
GCA_032279645.1	South Africa	Africa	NCBI GenBank
GCA_032284905.1	South Africa	Africa	NCBI GenBank
GCA_032285665.1	South Africa	Africa	NCBI GenBank
GCA_037908115.1	Spain	Europe	NCBI GenBank
GCA_037908135.1	Spain	Europe	NCBI GenBank
GCA_037908205.1	Spain	Europe	NCBI GenBank
GCA_037908225.1	Spain	Europe	NCBI GenBank
GCA_037908245.1	Spain	Europe	NCBI GenBank
GCA_900186845.1	United_Kingdom	Europe	NCBI GenBank
GCA_900187345.1	United_Kingdom	Europe	NCBI GenBank
GCA_900327845.1	Czech_Republic	Europe	NCBI GenBank
GCA_900327855.1	Czech_Republic	Europe	NCBI GenBank
GCA_900327865.1	Czech_Republic	Europe	NCBI GenBank
GCA_900327875.1	Czech_Republic	Europe	NCBI GenBank
GCA_900445825.1	United_Kingdom	Europe	NCBI GenBank
GCA_900445865.1	Denmark	Europe	NCBI GenBank
GCA_900445885.1	United_Kingdom	Europe	NCBI GenBank
GCA_900445935.1	Denmark	Europe	NCBI GenBank
GCA_900445965.1	United_Kingdom	Europe	NCBI GenBank
GCA_900465145.1	Czech_Republic	Europe	NCBI GenBank
GCA_900465165.1	Czech_Republic	Europe	NCBI GenBank
GCA_900465175.1	Czech_Republic	Europe	NCBI GenBank
GCA_900465715.1	Czech_Republic	Europe	NCBI GenBank
GCA_900465735.1	Czech_Republic	Europe	NCBI GenBank
GCA_900465745.1	Czech_Republic	Europe	NCBI GenBank
GCA_900465785.1	Czech_Republic	Europe	NCBI GenBank
GCA_900465795.1	Czech_Republic	Europe	NCBI GenBank
GCA_900465925.1	Czech_Republic	Europe	NCBI GenBank
GCA_900475665.1	United_Kingdom	Europe	NCBI GenBank
GCA_039679045.1	China: HeBei	Eastern Asia	This study
GCA_039679025.1	China: HeBei	Eastern Asia	This study
GCA_039679005.1	China: HeBei	Eastern Asia	This study
GCA_039678985.1	China: HeBei	Eastern Asia	This study
GCA_039678945.1	China: HeBei	Eastern Asia	This study
GCA_039678955.1	China: HeBei	Eastern Asia	This study
GCA_039678925.1	China: HeBei	Eastern Asia	This study
GCA_039678885.1	China: HeBei	Eastern Asia	This study
GCA_039678845.1	China: HeBei	Eastern Asia	This study
GCA_039678865.1	China: HeBei	Eastern Asia	This study
GCA_039678805.1	China: HeBei	Eastern Asia	This study
GCA_039678895.1	China: HeBei	Eastern Asia	This study
GCA_039678825.1	China: HeBei	Eastern Asia	This study
GCA_039678765.1	China: HeBei	Eastern Asia	This study
GCA_039678785.1	China: HeBei	Eastern Asia	This study
GCA_039678705.1	China: HeBei	Eastern Asia	This study
GCA_039678745.1	China: HeBei	Eastern Asia	This study
GCA_039678725.1	China: HeBei	Eastern Asia	This study
GCA_039678685.1	China: HeBei	Eastern Asia	This study
GCA_039678665.1	China: HeBei	Eastern Asia	This study
GCA_039678645.1	China: HeBei	Eastern Asia	This study
GCA_039678625.1	China: HeBei	Eastern Asia	This study
GCA_039678605.1	China: HeBei	Eastern Asia	This study
GCA_039678585.1	China: HeBei	Eastern Asia	This study
GCA_039678545.1	China: HeBei	Eastern Asia	This study
GCA_039678525.1	China: HeBei	Eastern Asia	This study
GCA_039678485.1	China: HeBei	Eastern Asia	This study
GCA_039678505.1	China: HeBei	Eastern Asia	This study
GCA_039678445.1	China: HeBei	Eastern Asia	This study
GCA_039678465.1	China: HeBei	Eastern Asia	This study
GCA_039678405.1	China: HeBei	Eastern Asia	This study
GCA_039678425.1	China: HeBei	Eastern Asia	This study
GCA_039678365.1	China: HeBei	Eastern Asia	This study
GCA_039678385.1	China: HeBei	Eastern Asia	This study
GCA_039678305.1	China: HeBei	Eastern Asia	This study
GCA_039678325.1	China: HeBei	Eastern Asia	This study
GCA_039678345.1	China: HeBei	Eastern Asia	This study
GCA_039678285.1	China: HeBei	Eastern Asia	This study
GCA_039678265.1	China: HeBei	Eastern Asia	This study
GCA_039678245.1	China: HeBei	Eastern Asia	This study
GCA_039678565.1	China: HeBei	Eastern Asia	This study
GCA_039678185.1	China: HeBei	Eastern Asia	This study
GCA_039678195.1	China: HeBei	Eastern Asia	This study
GCA_039678145.1	China: HeBei	Eastern Asia	This study
GCA_039678225.1	China: HeBei	Eastern Asia	This study
GCA_039678105.1	China: HeBei	Eastern Asia	This study
GCA_039678085.1	China: HeBei	Eastern Asia	This study
GCA_039698275.1	China: HeBei	Eastern Asia	This study
GCA_039678065.1	China: HeBei	Eastern Asia	This study
GCA_039678005.1	China: HeBei	Eastern Asia	This study
GCA_039678015.1	China: HeBei	Eastern Asia	This study
GCA_039677995.1	China: HeBei	Eastern Asia	This study
GCA_039677985.1	China: HeBei	Eastern Asia	This study
GCA_039677965.1	China: HeBei	Eastern Asia	This study
GCA_039677925.1	China: HeBei	Eastern Asia	This study
GCA_039677865.1	China: HeBei	Eastern Asia	This study
GCA_039677895.1	China: HeBei	Eastern Asia	This study
GCA_039677885.1	China: HeBei	Eastern Asia	This study
GCA_039677875.1	China: HeBei	Eastern Asia	This study
GCA_039677845.1	China: HeBei	Eastern Asia	This study
GCA_039677825.1	China: HeBei	Eastern Asia	This study
GCA_039677805.1	China: HeBei	Eastern Asia	This study
SRR16303911	China: Chongqing	Eastern Asia	Wu et al. Frontiers in Microbiology, 2022
SRR16303912	China: Chongqing	Eastern Asia	Wu et al. Frontiers in Microbiology, 2022
SRR16303913	China: Chongqing	Eastern Asia	Wu et al. Frontiers in Microbiology, 2022
SRR16303914	China: Chongqing	Eastern Asia	Wu et al. Frontiers in Microbiology, 2022
SRR16303915	China: Chongqing	Eastern Asia	Wu et al. Frontiers in Microbiology, 2022
SRR16303916	China: Nanjing	Eastern Asia	Wu et al. Frontiers in Microbiology, 2022
SRR16303917	China: Wuhan	Eastern Asia	Wu et al. Frontiers in Microbiology, 2022
SRR16303918	China: Wuhan	Eastern Asia	Wu et al. Frontiers in Microbiology, 2022
SRR16303919	China: Wuhan	Eastern Asia	Wu et al. Frontiers in Microbiology, 2022
SRR16303920	China: Jiaxing	Eastern Asia	Wu et al. Frontiers in Microbiology, 2022
SRR16303921	China: Jiaxing	Eastern Asia	Wu et al. Frontiers in Microbiology, 2022
SRR16303922	China: Jiaxing	Eastern Asia	Wu et al. Frontiers in Microbiology, 2022
SRR16303923	China: Jiaxing	Eastern Asia	Wu et al. Frontiers in Microbiology, 2022
SRR16303924	China: Chongqing	Eastern Asia	Wu et al. Frontiers in Microbiology, 2022
SRR16303925	China: Jiaxing	Eastern Asia	Wu et al. Frontiers in Microbiology, 2022
SRR16303926	China: Jiaxing	Eastern Asia	Wu et al. Frontiers in Microbiology, 2022
SRR16303927	China: Jiaxing	Eastern Asia	Wu et al. Frontiers in Microbiology, 2022
SRR16303928	China: Jiaxing	Eastern Asia	Wu et al. Frontiers in Microbiology, 2022
SRR16303929	China: Jiaxing	Eastern Asia	Wu et al. Frontiers in Microbiology, 2022
SRR16303930	China: Jiaxing	Eastern Asia	Wu et al. Frontiers in Microbiology, 2022
SRR16303932	China: Jiaxing	Eastern Asia	Wu et al. Frontiers in Microbiology, 2022
SRR16303933	China: Jiaxing	Eastern Asia	Wu et al. Frontiers in Microbiology, 2022
SRR16303934	China: Jiaxing	Eastern Asia	Wu et al. Frontiers in Microbiology, 2022
SRR16303935	China: Chongqing	Eastern Asia	Wu et al. Frontiers in Microbiology, 2022
SRR16303936	China: Beijing	Eastern Asia	Wu et al. Frontiers in Microbiology, 2022
SRR16303937	China: Beijing	Eastern Asia	Wu et al. Frontiers in Microbiology, 2022
SRR16303938	China: Beijing	Eastern Asia	Wu et al. Frontiers in Microbiology, 2022
SRR16303939	China: Beijing	Eastern Asia	Wu et al. Frontiers in Microbiology, 2022
SRR16303940	China: Beijing	Eastern Asia	Wu et al. Frontiers in Microbiology, 2022
SRR16303941	China: Beijing	Eastern Asia	Wu et al. Frontiers in Microbiology, 2022
SRR16303942	China: Beijing	Eastern Asia	Wu et al. Frontiers in Microbiology, 2022
SRR16303943	China: Beijing	Eastern Asia	Wu et al. Frontiers in Microbiology, 2022
SRR16303944	China: Beijing	Eastern Asia	Wu et al. Frontiers in Microbiology, 2022
SRR16303945	China: Beijing	Eastern Asia	Wu et al. Frontiers in Microbiology, 2022
SRR16303946	China: Chongqing	Eastern Asia	Wu et al. Frontiers in Microbiology, 2022
SRR16303947	China: Beijing	Eastern Asia	Wu et al. Frontiers in Microbiology, 2022
SRR16303948	China: Beijing	Eastern Asia	Wu et al. Frontiers in Microbiology, 2022
SRR16303949	China: Beijing	Eastern Asia	Wu et al. Frontiers in Microbiology, 2022
SRR16303950	China: Beijing	Eastern Asia	Wu et al. Frontiers in Microbiology, 2022
SRR16303951	China: Beijing	Eastern Asia	Wu et al. Frontiers in Microbiology, 2022
SRR16303952	China: Chongqing	Eastern Asia	Wu et al. Frontiers in Microbiology, 2022
SRR16303953	China: Chongqing	Eastern Asia	Wu et al. Frontiers in Microbiology, 2022
SRR16303954	China: Chongqing	Eastern Asia	Wu et al. Frontiers in Microbiology, 2022
SRR16303955	China: Chongqing	Eastern Asia	Wu et al. Frontiers in Microbiology, 2022
SRR16303956	China: Chongqing	Eastern Asia	Wu et al. Frontiers in Microbiology, 2022
SRR16303957	China: Chongqing	Eastern Asia	Wu et al. Frontiers in Microbiology, 2022
SRR16303958	China: Chongqing	Eastern Asia	Wu et al. Frontiers in Microbiology, 2022
Tohama I（NC_002929）	USA	US/Canada	NCBI GenBank
